# Supplementary material for: Bicalutamide Exhibits Potential to Damage Kidney via Destroying Complex I and Affecting Mitochondrial Dynamics
Source: J Clin Med. 2021 Dec 27;11(1):135. doi: 10.3390/jcm11010135 (PMC8745250; doi:10.3390/jcm11010135)
Supplement: Supplementary file 1 [file jcm-11-00135-s001.zip]

Archive with 1 entries (1 files):
- jcm-1442917-supplementary.pdf
